# Supplementary material for: The parthenocarpic gene Pat-k is generated by a natural mutation of SlAGL6 affecting fruit development in tomato (Solanum lycopersicum L.)
Source: BMC Plant Biol. 2018 Apr 27;18:72. doi: 10.1186/s12870-018-1285-6 (PMC5921562; doi:10.1186/s12870-018-1285-6)
Supplement: Supplementary file 1 — Table S1. Raw data status of whole genome re-sequencing of ‘MPK-1’. Table S2. Primer sequences used for fine mapping. Table S3. Primer sequences used for primer walking of the insertion in the Solyc01g093960 gene. Table S4. Primer sequences used for quantitative RT-PCR analysis of the Solyc01g093960 gene. Table S5. The information of SNPs used in QTL analysis in this study. Table S6. The information of SNPs for fine mapping of Pat-k in this study. Figure S1. Amplification products produced by the primers of 093960_fwd and 093960_rev. (XLSX 136 kb) [file 12870_2018_1285_MOESM1_ESM.xlsx]

## Sheet: S1
	Table S1 Raw data status of whole genome re-sequencing of ‘MPK-1’
	Total read bases (bp)	Total reads	GC(%)	AT(%)	Q20(%)	Q30(%)
	42144783686	417275086	36.14	63.86	94.97	89.06

## Sheet: S2
	Table S2 Primer sequences used for fine mapping
	Marker name	Primer sequence (5´to 3´)	Restriction Enzyme for CAPS
	Affx-93173536(CAPS)	F: CAAACCCCCAAGGCAAACTG	TspRI
		R: ACACTCATCGCTCTACTCGC
	SNP6	F: AGGTGGGAGAGTGGATCGAA	-
		R: AACTAGAAGCAAGACACGCA
	SNP19(CAPS)	F: AGACTCGAAAGGGGTTGATTCT	TaqI
		R: AGCAGAATCCATCGAAGAAGAAGA
	SNP13	F: GGCGCACAAGACGAGAATTTT	-
		R: AGTTAAAACACGATACCATTCATTCA
	SNP17(CAPS)	F: CATCCCCAGCTTCTCCTTCG	RsaI
		R: TGCCATTGTTGCAGAGGCTA
	TGS0486(Takisawa et al., 2017)	F: GTGTGGAATTAATTTAAGGTCGAG	-
		R: TTGAGTAAGTCCACATATTGCG

## Sheet: S3
	Table S3 Primer sequences used for primer wallking of the insertion in the Solyc01g093960 gene
	Name	Primer sequence (5´to 3´)
	F1	ATCGCAACAAGTTTCCAAAGG
	F2	GCGGTTAGTACAGCTTGCTAC
	F3	GAAGCAAAAGAAGAATTATTAGGTTACC
	F4	TAAGCCGTACAACCAAAAGC
	F5	GATGCAACATGGGCTGAAC
	F6	TTGAACAAAATTCTCAAACGACA
	F7	CGAATTCTCCAAGAACACCGA
	F8	AAAAATGTGTCAAGTTTACTTTGTATG
	R1	TCATCTCCCATAGCGGCAAAC
	R2	CGAGTATAGCCCAACTTCACC
	R3	GATGGTTTCCAAGTTCCAGG
	R4	ATCTCACTGCCATGTTCGCT
	R5	TTTGAGCGCAATTTGTCTAGC
	R6	AACTTAGTTACTATGAACCCCGTATGA
	R7	GTTGTAATCTTTTTATGTTTTAG

## Sheet: S4
	Table S4 Primer sequences used for quantitative RT-PCR analysis of the Solyc01g093960 gene
	Gene	Primer sequence (5´to 3´)
	Solyc01g093960	F: TGTGAGGCTGAAGTTGCTCTCA
		R: CCAGCTCTGTGTTTCTCTTTCACC
	Sl-Actin	F: TGTCCCTATCTACGAGGGTTATGC
		R: AGTTAAATCACGACCAGCAAGAT

## Sheet: S5
	Table S5 The information of SNPs used in QTL analysis in this study
	Affy SNP ID	Chromosome	pos (bp)	‘Micro-Tom’	‘MPK-1’
	Affx-93161148	SL2.40CH01	20288	T	C
	Affx-93187794	SL2.40CH01	178445	A	G
	Affx-93164311	SL2.40CH01	178620	A	G
	Affx-93196024	SL2.40CH01	183067	A	T
	Affx-93155145	SL2.40CH01	186827	T	C
	Affx-93163520	SL2.40CH01	187570	C	A
	Affx-93177817	SL2.40CH01	190784	G	A
	Affx-93162576	SL2.40CH01	193869	A	G
	Affx-93196513	SL2.40CH01	194295	G	C
	Affx-93191538	SL2.40CH01	202575	A	T
	Affx-93166202	SL2.40CH01	207587	C	T
	Affx-93160474	SL2.40CH01	211713	G	A
	Affx-93168064	SL2.40CH01	216243	C	T
	Affx-93153195	SL2.40CH01	216565	C	G
	Affx-93187256	SL2.40CH01	217247	A	G
	Affx-93174254	SL2.40CH01	217674	A	G
	Affx-93164475	SL2.40CH01	229891	G	A
	Affx-93168260	SL2.40CH01	239269	T	C
	Affx-93160562	SL2.40CH01	246800	A	G
	Affx-93177678	SL2.40CH01	258908	A	G
	Affx-93155076	SL2.40CH01	259441	A	G
	Affx-93164232	SL2.40CH01	259600	G	A
	Affx-93156773	SL2.40CH01	266127	T	C
	Affx-93153691	SL2.40CH01	267209	T	G
	Affx-93187411	SL2.40CH01	277410	A	G
	Affx-93191188	SL2.40CH01	277469	G	A
	Affx-93159977	SL2.40CH01	277974	T	A
	Affx-93173711	SL2.40CH01	279803	C	T
	Affx-93179760	SL2.40CH01	288372	G	A
	Affx-93200252	SL2.40CH01	296620	G	A
	Affx-93183377	SL2.40CH01	312834	C	T
	Affx-93153138	SL2.40CH01	344212	A	G
	Affx-93174299	SL2.40CH01	344247	C	G
	Affx-93159482	SL2.40CH01	359588	T	C
	Affx-93194007	SL2.40CH01	371839	T	C
	Affx-93151242	SL2.40CH01	376481	G	A
	Affx-93161322	SL2.40CH01	384621	T	C
	Affx-93179252	SL2.40CH01	394331	T	C
	Affx-93171532	SL2.40CH01	399656	T	C
	Affx-93165450	SL2.40CH01	399816	C	T
	Affx-93177009	SL2.40CH01	404666	C	T
	Affx-93199000	SL2.40CH01	418928	T	C
	Affx-93149576	SL2.40CH01	421091	T	C
	Affx-93161411	SL2.40CH01	421119	C	T
	Affx-93155703	SL2.40CH01	422379	A	T
	Affx-93190356	SL2.40CH01	424657	G	C
	Affx-93192372	SL2.40CH01	425294	A	G
	Affx-93175793	SL2.40CH01	426450	G	A
	Affx-93161165	SL2.40CH01	427914	C	A
	Affx-93162725	SL2.40CH01	441767	G	A
	Affx-93157484	SL2.40CH01	441893	C	T
	Affx-93165633	SL2.40CH01	442414	G	A
	Affx-93183410	SL2.40CH01	445336	G	A
	Affx-93191814	SL2.40CH01	450961	T	C
	Affx-93188170	SL2.40CH01	450986	A	C
	Affx-93185421	SL2.40CH01	463650	C	G
	Affx-93171201	SL2.40CH01	470455	C	T
	Affx-93152377	SL2.40CH01	470649	C	T
	Affx-93181207	SL2.40CH01	485106	T	C
	Affx-93177716	SL2.40CH01	488787	T	C
	Affx-93184614	SL2.40CH01	508535	T	G
	Affx-93174486	SL2.40CH01	511688	T	C
	Affx-93172029	SL2.40CH01	515332	G	A
	Affx-93162555	SL2.40CH01	521940	T	C
	Affx-93150146	SL2.40CH01	525037	C	T
	Affx-93185334	SL2.40CH01	528193	G	T
	Affx-93199572	SL2.40CH01	529281	C	T
	Affx-93181603	SL2.40CH01	564139	G	C
	Affx-93176620	SL2.40CH01	594608	T	C
	Affx-93167272	SL2.40CH01	594819	T	C
	Affx-93158012	SL2.40CH01	603317	G	T
	Affx-93167637	SL2.40CH01	604648	A	G
	Affx-93169815	SL2.40CH01	604801	A	G
	Affx-93158574	SL2.40CH01	610659	A	G
	Affx-93180917	SL2.40CH01	617547	A	G
	Affx-93200644	SL2.40CH01	624177	T	A
	Affx-93193011	SL2.40CH01	634846	T	A
	Affx-93154906	SL2.40CH01	639882	A	G
	Affx-93160250	SL2.40CH01	651433	C	T
	Affx-93198306	SL2.40CH01	652735	A	G
	Affx-93192928	SL2.40CH01	653560	C	T
	Affx-93158218	SL2.40CH01	655743	A	G
	Affx-93162554	SL2.40CH01	656956	A	G
	Affx-93192002	SL2.40CH01	657044	A	G
	Affx-93152036	SL2.40CH01	657467	T	C
	Affx-93165432	SL2.40CH01	658208	A	G
	Affx-93163841	SL2.40CH01	659499	A	G
	Affx-93155976	SL2.40CH01	659526	T	C
	Affx-93162758	SL2.40CH01	659938	C	T
	Affx-93167061	SL2.40CH01	662454	A	G
	Affx-93180606	SL2.40CH01	662534	A	G
	Affx-93157100	SL2.40CH01	665001	G	T
	Affx-93168124	SL2.40CH01	665377	A	T
	Affx-93181954	SL2.40CH01	669601	C	T
	Affx-93185479	SL2.40CH01	719452	A	G
	Affx-93152753	SL2.40CH01	725343	G	A
	Affx-93173095	SL2.40CH01	725585	T	G
	Affx-93174570	SL2.40CH01	730287	C	T
	Affx-93177934	SL2.40CH01	731615	C	A
	Affx-93161507	SL2.40CH01	735849	T	C
	Affx-93154915	SL2.40CH01	740859	A	G
	Affx-93156725	SL2.40CH01	753128	T	C
	Affx-93158045	SL2.40CH01	753235	C	T
	Affx-93190953	SL2.40CH01	759927	A	G
	Affx-93183524	SL2.40CH01	762950	G	A
	Affx-93162609	SL2.40CH01	806601	A	T
	Affx-93168540	SL2.40CH01	808137	G	T
	Affx-93170289	SL2.40CH01	808882	T	C
	Affx-93191288	SL2.40CH01	809344	G	A
	Affx-93159840	SL2.40CH01	812974	T	C
	Affx-93168462	SL2.40CH01	818373	A	G
	Affx-93197228	SL2.40CH01	819824	T	A
	Affx-93159311	SL2.40CH01	823435	A	T
	Affx-93199459	SL2.40CH01	844828	T	C
	Affx-93176645	SL2.40CH01	845649	C	T
	Affx-93184427	SL2.40CH01	858879	C	T
	Affx-93187842	SL2.40CH01	881353	T	G
	Affx-93163101	SL2.40CH01	883348	C	T
	Affx-93150429	SL2.40CH01	886953	A	G
	Affx-93165795	SL2.40CH01	893596	G	T
	Affx-93180315	SL2.40CH01	893733	A	C
	Affx-93191345	SL2.40CH01	898964	G	A
	Affx-93195972	SL2.40CH01	900264	T	C
	Affx-93193346	SL2.40CH01	900453	C	A
	Affx-93151575	SL2.40CH01	908931	T	G
	Affx-93152440	SL2.40CH01	909336	G	A
	Affx-93159354	SL2.40CH01	912854	G	A
	Affx-93173920	SL2.40CH01	999016	A	G
	Affx-93198378	SL2.40CH01	999124	T	C
	Affx-93161698	SL2.40CH01	1003401	C	A
	Affx-93171593	SL2.40CH01	1006886	C	A
	Affx-93175360	SL2.40CH01	1008966	A	G
	Affx-93157684	SL2.40CH01	1009723	G	C
	Affx-93154585	SL2.40CH01	1010479	A	G
	Affx-93162865	SL2.40CH01	1016823	A	G
	Affx-93167889	SL2.40CH01	1028332	C	T
	Affx-93193971	SL2.40CH01	1036381	G	A
	Affx-93187294	SL2.40CH01	1036577	C	A
	Affx-93164989	SL2.40CH01	1037597	C	T
	Affx-93179300	SL2.40CH01	1040545	C	T
	Affx-93193289	SL2.40CH01	1040734	A	C
	Affx-93188594	SL2.40CH01	1042870	G	A
	Affx-93166915	SL2.40CH01	1045267	G	T
	Affx-93177348	SL2.40CH01	1051826	C	A
	Affx-93161904	SL2.40CH01	1052484	C	T
	Affx-93192836	SL2.40CH01	1069167	G	C
	Affx-93188061	SL2.40CH01	1077265	A	G
	Affx-93151923	SL2.40CH01	1080007	G	A
	Affx-93160366	SL2.40CH01	1089801	C	G
	Affx-93155281	SL2.40CH01	1090709	G	T
	Affx-93197787	SL2.40CH01	1092516	C	A
	Affx-93177521	SL2.40CH01	1115896	A	T
	Affx-93190530	SL2.40CH01	1116398	T	A
	Affx-93177818	SL2.40CH01	1118030	A	C
	Affx-107983284	SL2.40CH01	1132720	T	C
	Affx-93177782	SL2.40CH01	1133123	T	G
	Affx-93151486	SL2.40CH01	1133419	T	C
	Affx-93161223	SL2.40CH01	1143788	A	C
	Affx-93192093	SL2.40CH01	1143804	A	C
	Affx-93164780	SL2.40CH01	1143829	A	T
	Affx-107999891	SL2.40CH01	1200573	A	T
	Affx-107994540	SL2.40CH01	1205796	T	C
	Affx-93175828	SL2.40CH01	1253219	C	T
	Affx-93195983	SL2.40CH01	1328860	A	G
	Affx-93162308	SL2.40CH01	1334151	C	T
	Affx-108001930	SL2.40CH01	1337767	A	T
	Affx-107997862	SL2.40CH01	1339270	C	T
	Affx-107999399	SL2.40CH01	1356133	C	T
	Affx-93171900	SL2.40CH01	1388014	C	T
	Affx-93174644	SL2.40CH01	1427370	G	A
	Affx-93185451	SL2.40CH01	1629408	G	A
	Affx-93159607	SL2.40CH01	1824720	T	C
	Affx-93159689	SL2.40CH01	1838824	A	C
	Affx-93162700	SL2.40CH01	1955797	A	G
	Affx-93192555	SL2.40CH01	2442427	T	A
	Affx-93191596	SL2.40CH01	2461600	A	T
	Affx-107985712	SL2.40CH01	69654723	A	G
	Affx-107993433	SL2.40CH01	72995837	C	T
	Affx-103889042	SL2.40CH01	73023201	A	G
	Affx-93162137	SL2.40CH01	74296525	C	A
	Affx-93173536	SL2.40CH01	75689220	C	A
	Affx-93153041	SL2.40CH01	77411522	T	A
	Affx-93180219	SL2.40CH01	77613044	A	G
	Affx-93168187	SL2.40CH01	77916027	G	A
	Affx-107991494	SL2.40CH01	77922527	T	C
	Affx-103874636	SL2.40CH01	78104183	C	G
	Affx-107972781	SL2.40CH01	78143869	G	A
	Affx-93160856	SL2.40CH01	78203419	C	T
	Affx-107996683	SL2.40CH01	78207307	T	G
	Affx-107971429	SL2.40CH01	78215906	A	G
	Affx-108006362	SL2.40CH01	78295883	G	A
	Affx-107990410	SL2.40CH01	78359870	G	T
	Affx-108004421	SL2.40CH01	78399764	G	A
	Affx-107991616	SL2.40CH01	78401249	T	A
	Affx-107980374	SL2.40CH01	78500893	A	G
	Affx-93174431	SL2.40CH01	78524197	T	C
	Affx-93170983	SL2.40CH01	78525073	G	A
	Affx-108001090	SL2.40CH01	78548023	T	A
	Affx-107980599	SL2.40CH01	78589553	A	T
	Affx-93178273	SL2.40CH01	78591112	C	T
	Affx-93155507	SL2.40CH01	78592179	C	T
	Affx-107972162	SL2.40CH01	78699419	A	C
	Affx-107986958	SL2.40CH01	78740216	A	C
	Affx-107994012	SL2.40CH01	78899370	G	A
	Affx-107986079	SL2.40CH01	78996948	C	T
	Affx-107979165	SL2.40CH01	80022370	T	C
	Affx-93193755	SL2.40CH01	80507033	A	G
	Affx-107991730	SL2.40CH01	81229519	G	C
	Affx-107980960	SL2.40CH01	81282436	A	C
	Affx-107975036	SL2.40CH01	82896962	A	T
	Affx-108001321	SL2.40CH01	83229443	C	T
	Affx-107985919	SL2.40CH01	83333246	T	C
	Affx-107988790	SL2.40CH01	83437495	C	T
	Affx-107991146	SL2.40CH01	83525468	T	C
	Affx-107980883	SL2.40CH01	83572624	A	G
	Affx-108003346	SL2.40CH01	83750273	A	T
	Affx-93159841	SL2.40CH01	83885151	C	T
	Affx-93171465	SL2.40CH01	85236157	A	T
	Affx-93153761	SL2.40CH01	85465474	A	G
	Affx-93197060	SL2.40CH01	85510393	C	A
	Affx-93171703	SL2.40CH01	86091453	T	A
	Affx-107981837	SL2.40CH01	86122211	G	A
	Affx-93160799	SL2.40CH01	86129826	G	A
	Affx-93181575	SL2.40CH01	86130028	T	C
	Affx-107975757	SL2.40CH01	87587386	A	T
	Affx-93170327	SL2.40CH01	87704059	A	G
	Affx-93153481	SL2.40CH01	88051279	G	T
	Affx-93184404	SL2.40CH01	88331716	C	A
	Affx-107990146	SL2.40CH01	88453097	T	A
	Affx-108002606	SL2.40CH01	88457994	C	A
	Affx-107987931	SL2.40CH01	88497080	G	A
	Affx-93185545	SL2.40CH01	88583066	G	A
	Affx-93155974	SL2.40CH01	88644510	C	G
	Affx-93185062	SL2.40CH01	88664157	A	T
	Affx-93197030	SL2.40CH01	88892026	G	A
	Affx-93187173	SL2.40CH01	88961676	G	A
	Affx-107981028	SL2.40CH01	88999200	T	A
	Affx-93184971	SL2.40CH01	89631674	T	C
	Affx-107978764	SL2.40CH02	1511764	C	T
	Affx-103883440	SL2.40CH02	6572303	A	C
	Affx-103879747	SL2.40CH02	6912212	C	A
	Affx-103884639	SL2.40CH02	10423371	A	T
	Affx-108003890	SL2.40CH02	14332626	A	G
	Affx-103881557	SL2.40CH02	14983695	C	G
	Affx-107999840	SL2.40CH02	15699607	C	T
	Affx-107986001	SL2.40CH02	15764564	T	C
	Affx-103868470	SL2.40CH02	16584440	C	A
	Affx-107995922	SL2.40CH02	17778768	T	C
	Affx-103896453	SL2.40CH02	17790075	G	A
	Affx-107980820	SL2.40CH02	17798021	T	G
	Affx-103903819	SL2.40CH02	18213729	G	A
	Affx-107975857	SL2.40CH02	20171487	A	T
	Affx-103883188	SL2.40CH02	21284523	C	A
	Affx-107984426	SL2.40CH02	21285132	T	C
	Affx-107990718	SL2.40CH02	21672813	T	G
	Affx-108003115	SL2.40CH02	25746888	T	G
	Affx-103896112	SL2.40CH02	25748984	A	G
	Affx-107995109	SL2.40CH02	26094774	T	C
	Affx-103903743	SL2.40CH02	26962936	A	G
	Affx-107980236	SL2.40CH02	28070510	C	T
	Affx-107990948	SL2.40CH02	28212662	C	T
	Affx-107999087	SL2.40CH02	28556127	C	T
	Affx-107996455	SL2.40CH02	28792704	A	C
	Affx-107986567	SL2.40CH02	29442562	T	C
	Affx-107975311	SL2.40CH02	29576026	T	C
	Affx-93165916	SL2.40CH02	29910592	C	G
	Affx-93177465	SL2.40CH02	31297308	G	T
	Affx-93180550	SL2.40CH02	31703403	A	G
	Affx-93149647	SL2.40CH02	32101710	T	C
	Affx-93154066	SL2.40CH02	32225607	G	A
	Affx-93185110	SL2.40CH02	32395279	T	C
	Affx-93185757	SL2.40CH02	32450016	T	C
	Affx-93174021	SL2.40CH02	32455731	A	G
	Affx-107971926	SL2.40CH02	33541391	A	G
	Affx-107984457	SL2.40CH02	33935308	C	A
	Affx-107975926	SL2.40CH02	33969164	A	G
	Affx-107975196	SL2.40CH02	34231799	T	G
	Affx-108000752	SL2.40CH02	34376002	G	T
	Affx-108001592	SL2.40CH02	34382785	G	A
	Affx-107999302	SL2.40CH02	34849025	A	G
	Affx-107983093	SL2.40CH02	35154913	C	T
	Affx-107980927	SL2.40CH02	35474685	G	A
	Affx-107993677	SL2.40CH02	35683880	A	T
	Affx-107993017	SL2.40CH02	38091255	A	G
	Affx-107985810	SL2.40CH02	38097352	T	C
	Affx-107996294	SL2.40CH02	38103115	T	C
	Affx-108005427	SL2.40CH02	38262911	A	G
	Affx-108000436	SL2.40CH02	38595166	A	G
	Affx-108004322	SL2.40CH02	38622511	G	A
	Affx-107992602	SL2.40CH02	38624688	A	G
	Affx-108000847	SL2.40CH02	38648271	A	T
	Affx-107984097	SL2.40CH02	38666161	G	A
	Affx-107990580	SL2.40CH02	38766328	G	A
	Affx-93168434	SL2.40CH02	39207266	A	G
	Affx-93166105	SL2.40CH02	39863240	G	T
	Affx-108005708	SL2.40CH02	40339208	T	C
	Affx-108004839	SL2.40CH02	41696358	A	T
	Affx-93186016	SL2.40CH02	41931415	A	G
	Affx-107981774	SL2.40CH02	42111000	A	C
	Affx-108002671	SL2.40CH02	42172245	A	C
	Affx-107971315	SL2.40CH02	42218754	A	T
	Affx-107978472	SL2.40CH02	42949082	C	A
	Affx-108001187	SL2.40CH02	43145813	T	G
	Affx-107994757	SL2.40CH02	43681383	T	C
	Affx-107992619	SL2.40CH02	44028645	T	C
	Affx-107974254	SL2.40CH02	44061088	C	G
	Affx-107971871	SL2.40CH02	44096290	A	T
	Affx-107972690	SL2.40CH02	44414511	T	C
	Affx-108004902	SL2.40CH02	45543461	A	G
	Affx-107973863	SL2.40CH02	45672483	G	T
	Affx-107991951	SL2.40CH02	45922223	G	A
	Affx-93180804	SL2.40CH02	46849480	A	G
	Affx-107997329	SL2.40CH02	47656689	T	G
	Affx-93156152	SL2.40CH02	48305259	G	A
	Affx-107988488	SL2.40CH02	48364851	T	A
	Affx-93174404	SL2.40CH02	48370810	G	A
	Affx-93168107	SL2.40CH02	48596207	G	C
	Affx-107984730	SL2.40CH03	837890	C	T
	Affx-107982815	SL2.40CH03	968597	T	A
	Affx-93200026	SL2.40CH03	1012927	T	G
	Affx-93177175	SL2.40CH03	1021957	G	T
	Affx-93177191	SL2.40CH03	1022152	G	C
	Affx-93195203	SL2.40CH03	1027430	T	C
	Affx-93189839	SL2.40CH03	1036858	A	G
	Affx-93164514	SL2.40CH03	1036980	C	T
	Affx-93180443	SL2.40CH03	1038954	G	A
	Affx-93177731	SL2.40CH03	1057893	T	C
	Affx-93170701	SL2.40CH03	1060582	T	A
	Affx-93170346	SL2.40CH03	1060640	T	G
	Affx-93161154	SL2.40CH03	1068993	A	T
	Affx-93162858	SL2.40CH03	1070535	A	T
	Affx-93164400	SL2.40CH03	1070563	A	C
	Affx-93179496	SL2.40CH03	1079867	C	T
	Affx-93166106	SL2.40CH03	1085277	A	T
	Affx-93162885	SL2.40CH03	1307809	C	A
	Affx-93199019	SL2.40CH03	1308149	C	T
	Affx-93153175	SL2.40CH03	1308463	T	G
	Affx-93156939	SL2.40CH03	1324138	A	G
	Affx-107973024	SL2.40CH03	1332173	T	A
	Affx-108000339	SL2.40CH03	1333117	T	A
	Affx-107980508	SL2.40CH03	1390421	G	A
	Affx-107980718	SL2.40CH03	1400994	C	T
	Affx-108004015	SL2.40CH03	1449441	T	G
	Affx-107989027	SL2.40CH03	1455305	C	T
	Affx-107988031	SL2.40CH03	1474566	A	T
	Affx-107979393	SL2.40CH03	1488062	T	C
	Affx-108003766	SL2.40CH03	1493933	C	T
	Affx-93178421	SL2.40CH03	1539180	G	A
	Affx-93181711	SL2.40CH03	1577628	G	A
	Affx-93153902	SL2.40CH03	1578846	C	A
	Affx-93173186	SL2.40CH03	1753407	A	G
	Affx-108002539	SL2.40CH03	1780126	C	T
	Affx-93156321	SL2.40CH03	1799183	C	G
	Affx-107998163	SL2.40CH03	1801017	T	A
	Affx-107979554	SL2.40CH03	1855615	T	G
	Affx-108001499	SL2.40CH03	1856797	A	T
	Affx-107978754	SL2.40CH03	1859553	G	T
	Affx-93194294	SL2.40CH03	1900997	C	A
	Affx-107990481	SL2.40CH03	2306842	T	C
	Affx-107995745	SL2.40CH03	2417834	T	C
	Affx-107980618	SL2.40CH03	2447869	G	T
	Affx-108004242	SL2.40CH03	2452388	C	T
	Affx-107978157	SL2.40CH03	2472809	T	C
	Affx-108000667	SL2.40CH03	2587312	G	A
	Affx-107976341	SL2.40CH03	2621204	G	A
	Affx-107976680	SL2.40CH03	2830640	C	A
	Affx-107994593	SL2.40CH03	3009852	C	A
	Affx-107989308	SL2.40CH03	3368928	G	T
	Affx-93150156	SL2.40CH03	4430839	T	C
	Affx-93159802	SL2.40CH03	5928470	G	C
	Affx-93174512	SL2.40CH03	6017538	G	A
	Affx-93160788	SL2.40CH03	6034295	C	T
	Affx-93156324	SL2.40CH03	6581468	T	A
	Affx-107991328	SL2.40CH03	7084692	A	G
	Affx-103864516	SL2.40CH03	7085127	A	G
	Affx-93152085	SL2.40CH03	7169381	C	T
	Affx-107993842	SL2.40CH03	10671086	G	C
	Affx-107995250	SL2.40CH03	11511759	A	T
	Affx-93179273	SL2.40CH03	13524138	T	C
	Affx-93153385	SL2.40CH03	18499902	A	G
	Affx-93190521	SL2.40CH03	20420140	G	T
	Affx-93195877	SL2.40CH03	25807823	G	A
	Affx-107987557	SL2.40CH03	30141804	T	A
	Affx-103884037	SL2.40CH03	30578090	A	G
	Affx-107974802	SL2.40CH03	30606643	A	G
	Affx-107989163	SL2.40CH03	45591053	T	C
	Affx-107971432	SL2.40CH03	45593337	A	T
	Affx-107987325	SL2.40CH03	46610839	C	T
	Affx-107984384	SL2.40CH03	46788145	G	T
	Affx-103885059	SL2.40CH03	46842858	A	G
	Affx-107978206	SL2.40CH03	47216892	T	G
	Affx-103886713	SL2.40CH03	48142757	C	A
	Affx-107998852	SL2.40CH03	48350193	T	A
	Affx-103873755	SL2.40CH03	48374744	G	A
	Affx-93184287	SL2.40CH03	54500883	C	T
	Affx-107979418	SL2.40CH03	56316157	C	T
	Affx-107983649	SL2.40CH03	56543598	C	A
	Affx-107996572	SL2.40CH03	57142305	T	C
	Affx-93170262	SL2.40CH03	57632821	T	C
	Affx-93169236	SL2.40CH03	57748162	A	G
	Affx-93160538	SL2.40CH03	57983245	G	T
	Affx-93191935	SL2.40CH03	58011257	T	C
	Affx-93178036	SL2.40CH03	58013108	T	C
	Affx-93195279	SL2.40CH03	58124489	A	G
	Affx-93187595	SL2.40CH03	58251607	A	C
	Affx-107996365	SL2.40CH03	58843630	T	C
	Affx-93178359	SL2.40CH03	60220283	C	T
	Affx-93170999	SL2.40CH03	60555955	A	G
	Affx-107973702	SL2.40CH03	60589967	G	T
	Affx-93155699	SL2.40CH03	60840584	G	C
	Affx-103886511	SL2.40CH03	60859314	A	G
	Affx-93182713	SL2.40CH03	60859773	C	T
	Affx-93171147	SL2.40CH03	60890878	C	T
	Affx-93155534	SL2.40CH03	60893329	T	C
	Affx-93195687	SL2.40CH03	60914305	T	C
	Affx-93167135	SL2.40CH03	60917217	C	T
	Affx-93171629	SL2.40CH03	60917597	T	G
	Affx-93196505	SL2.40CH03	60924226	T	A
	Affx-93187269	SL2.40CH03	60931220	C	G
	Affx-93175475	SL2.40CH03	60933985	C	T
	Affx-93181339	SL2.40CH03	60937951	C	A
	Affx-93150388	SL2.40CH03	60957401	T	G
	Affx-93164144	SL2.40CH03	60961783	T	G
	Affx-93188548	SL2.40CH03	60972463	A	C
	Affx-93155730	SL2.40CH03	60976577	T	A
	Affx-93171822	SL2.40CH03	61016505	T	C
	Affx-93159579	SL2.40CH03	61030428	C	T
	Affx-93169913	SL2.40CH03	61037925	C	T
	Affx-93162811	SL2.40CH03	61058036	C	A
	Affx-93189596	SL2.40CH03	61066142	C	T
	Affx-93190084	SL2.40CH03	61067098	G	A
	Affx-93178911	SL2.40CH03	61070988	T	C
	Affx-93178699	SL2.40CH03	61079401	A	G
	Affx-93172755	SL2.40CH03	61100220	G	T
	Affx-93154694	SL2.40CH03	61106661	G	A
	Affx-93194096	SL2.40CH03	61106871	C	T
	Affx-103900360	SL2.40CH03	61132422	G	A
	Affx-103901939	SL2.40CH03	61133425	A	G
	Affx-107989555	SL2.40CH03	61157041	G	A
	Affx-107995201	SL2.40CH03	61186416	C	T
	Affx-107983631	SL2.40CH03	61188107	A	G
	Affx-107981195	SL2.40CH03	61254842	C	G
	Affx-108004273	SL2.40CH03	61264060	T	C
	Affx-107988887	SL2.40CH03	61268184	T	C
	Affx-107994588	SL2.40CH03	61269430	T	C
	Affx-107971082	SL2.40CH03	61271924	T	G
	Affx-108001670	SL2.40CH03	61286474	C	T
	Affx-93170784	SL2.40CH03	61883513	G	A
	Affx-93196087	SL2.40CH03	61951962	C	T
	Affx-103875716	SL2.40CH03	63608257	G	A
	Affx-107981834	SL2.40CH03	63652559	G	A
	Affx-107981760	SL2.40CH03	64067666	T	A
	Affx-107990551	SL2.40CH04	42807	C	T
	Affx-93152188	SL2.40CH04	206005	A	C
	Affx-93174528	SL2.40CH04	620673	C	T
	Affx-93151826	SL2.40CH04	698723	G	C
	Affx-93182274	SL2.40CH04	698856	T	C
	Affx-93185106	SL2.40CH04	698898	A	G
	Affx-93198608	SL2.40CH04	698915	T	G
	Affx-93177764	SL2.40CH04	699343	A	C
	Affx-93166118	SL2.40CH04	699601	G	T
	Affx-93172771	SL2.40CH04	703169	C	T
	Affx-93190318	SL2.40CH04	704382	T	C
	Affx-93167870	SL2.40CH04	704490	C	T
	Affx-93162584	SL2.40CH04	705845	T	A
	Affx-93180435	SL2.40CH04	710040	T	C
	Affx-93160931	SL2.40CH04	713815	A	G
	Affx-93179117	SL2.40CH04	723259	C	G
	Affx-93152270	SL2.40CH04	724702	T	C
	Affx-93199817	SL2.40CH04	724844	G	A
	Affx-93153509	SL2.40CH04	727150	G	A
	Affx-93159251	SL2.40CH04	741119	C	A
	Affx-93188484	SL2.40CH04	767236	G	A
	Affx-93182421	SL2.40CH04	777353	T	C
	Affx-93155597	SL2.40CH04	778930	T	C
	Affx-107997746	SL2.40CH04	786865	G	C
	Affx-107991317	SL2.40CH04	933945	A	G
	Affx-107983907	SL2.40CH04	942761	G	C
	Affx-93181741	SL2.40CH04	945126	A	T
	Affx-93172970	SL2.40CH04	945648	T	C
	Affx-93199052	SL2.40CH04	946341	T	A
	Affx-107998966	SL2.40CH04	995935	G	T
	Affx-93191869	SL2.40CH04	1176447	G	A
	Affx-93167324	SL2.40CH04	1287055	G	T
	Affx-93160749	SL2.40CH04	1364838	C	T
	Affx-93187207	SL2.40CH04	1425137	T	G
	Affx-93179643	SL2.40CH04	2070467	G	A
	Affx-93150287	SL2.40CH04	2085960	G	A
	Affx-93161502	SL2.40CH04	2088870	A	G
	Affx-108003220	SL2.40CH04	2170724	C	T
	Affx-93190489	SL2.40CH04	2475603	G	A
	Affx-107980797	SL2.40CH04	2525659	C	T
	Affx-107995476	SL2.40CH04	2553191	A	G
	Affx-107989287	SL2.40CH04	2581314	A	T
	Affx-107989151	SL2.40CH04	2654525	G	A
	Affx-107984358	SL2.40CH04	2670052	C	T
	Affx-108005706	SL2.40CH04	2690672	A	T
	Affx-108000245	SL2.40CH04	2695383	G	A
	Affx-107998025	SL2.40CH04	2743917	C	T
	Affx-107997698	SL2.40CH04	2778227	C	T
	Affx-108002361	SL2.40CH04	3056828	T	A
	Affx-107997200	SL2.40CH04	3075777	G	A
	Affx-107991539	SL2.40CH04	3156574	G	A
	Affx-93175815	SL2.40CH04	3195223	T	A
	Affx-108003993	SL2.40CH04	4633648	T	A
	Affx-107975919	SL2.40CH04	7788926	C	T
	Affx-108001082	SL2.40CH04	8193240	C	A
	Affx-108002259	SL2.40CH04	8310598	A	T
	Affx-107983165	SL2.40CH04	52797250	A	G
	Affx-107976744	SL2.40CH04	52801139	A	G
	Affx-108006416	SL2.40CH04	53182324	A	G
	Affx-108007086	SL2.40CH04	53186159	G	A
	Affx-107984208	SL2.40CH04	53190412	T	C
	Affx-107977238	SL2.40CH04	53190847	A	T
	Affx-108002479	SL2.40CH04	53203883	C	A
	Affx-93160807	SL2.40CH04	53220232	G	A
	Affx-107987087	SL2.40CH04	53233033	C	T
	Affx-93150362	SL2.40CH04	53237944	T	C
	Affx-107973440	SL2.40CH04	53281012	G	T
	Affx-107979821	SL2.40CH04	53286855	T	G
	Affx-107992835	SL2.40CH04	53298071	T	A
	Affx-108000101	SL2.40CH04	53333197	A	G
	Affx-107997711	SL2.40CH04	53344070	A	C
	Affx-107997207	SL2.40CH04	53358134	T	A
	Affx-107981459	SL2.40CH04	53361941	G	A
	Affx-107995861	SL2.40CH04	53370083	G	T
	Affx-107978027	SL2.40CH04	53677268	C	T
	Affx-108002765	SL2.40CH04	53737457	T	G
	Affx-107983256	SL2.40CH04	53762776	A	G
	Affx-107994487	SL2.40CH04	53874787	A	G
	Affx-108003598	SL2.40CH04	54159075	T	A
	Affx-103897587	SL2.40CH04	54160504	G	A
	Affx-107971570	SL2.40CH04	54193969	C	A
	Affx-103882784	SL2.40CH04	54195647	A	G
	Affx-108002164	SL2.40CH04	54275037	T	C
	Affx-93169233	SL2.40CH04	54323185	A	C
	Affx-93175413	SL2.40CH04	54329948	A	G
	Affx-93191940	SL2.40CH04	54330333	G	A
	Affx-107996521	SL2.40CH04	54389240	T	C
	Affx-107978611	SL2.40CH04	54390028	C	G
	Affx-107972264	SL2.40CH04	54390064	C	T
	Affx-93197739	SL2.40CH04	54391777	A	G
	Affx-93179486	SL2.40CH04	54393006	C	T
	Affx-93180033	SL2.40CH04	54403276	T	C
	Affx-93185709	SL2.40CH04	54449555	T	C
	Affx-93151545	SL2.40CH04	54561141	A	G
	Affx-103888604	SL2.40CH04	54590925	G	A
	Affx-93192556	SL2.40CH04	54606415	A	T
	Affx-107997496	SL2.40CH04	54672080	G	A
	Affx-107989794	SL2.40CH04	54751525	G	A
	Affx-108003640	SL2.40CH04	54845233	T	C
	Affx-103902875	SL2.40CH04	54890446	A	C
	Affx-93172059	SL2.40CH04	54894554	A	C
	Affx-107971112	SL2.40CH04	54912521	C	T
	Affx-93171614	SL2.40CH04	54913166	T	C
	Affx-103870359	SL2.40CH04	54940093	G	A
	Affx-93162119	SL2.40CH04	54940860	A	G
	Affx-107975385	SL2.40CH04	54942610	C	T
	Affx-93161739	SL2.40CH04	55056458	G	A
	Affx-93198594	SL2.40CH04	55121453	T	C
	Affx-93170558	SL2.40CH04	55125023	A	T
	Affx-93180130	SL2.40CH04	55125171	T	A
	Affx-93192781	SL2.40CH04	55129323	T	A
	Affx-93154656	SL2.40CH04	55159724	A	G
	Affx-93197933	SL2.40CH04	55166881	G	A
	Affx-93196895	SL2.40CH04	55377847	C	T
	Affx-93162818	SL2.40CH04	55379494	A	G
	Affx-93198124	SL2.40CH04	55395649	C	T
	Affx-93165578	SL2.40CH04	55395671	T	C
	Affx-93151311	SL2.40CH04	55413762	T	G
	Affx-93169197	SL2.40CH04	55423789	A	G
	Affx-93169041	SL2.40CH04	55435260	A	G
	Affx-93160314	SL2.40CH04	55443873	A	C
	Affx-93174741	SL2.40CH04	55493146	T	A
	Affx-93197166	SL2.40CH04	55501025	G	A
	Affx-93173478	SL2.40CH04	55501768	T	C
	Affx-93154851	SL2.40CH04	55501845	C	T
	Affx-93185586	SL2.40CH04	55504525	T	C
	Affx-93159804	SL2.40CH04	55504544	G	C
	Affx-93183700	SL2.40CH04	55504641	C	T
	Affx-93159634	SL2.40CH04	55516748	A	G
	Affx-93190659	SL2.40CH04	55518523	C	T
	Affx-107993838	SL2.40CH04	55695444	G	T
	Affx-107993247	SL2.40CH04	55701107	A	G
	Affx-108003733	SL2.40CH04	55703945	C	T
	Affx-107984332	SL2.40CH04	55706699	G	A
	Affx-108007375	SL2.40CH04	55715526	G	A
	Affx-108000068	SL2.40CH04	55806424	A	G
	Affx-107977739	SL2.40CH04	55845614	C	G
	Affx-107981290	SL2.40CH04	55856398	T	C
	Affx-107981847	SL2.40CH04	55880757	A	T
	Affx-108001354	SL2.40CH04	55884121	G	A
	Affx-107972776	SL2.40CH04	55901222	A	C
	Affx-93189218	SL2.40CH04	55913861	G	A
	Affx-93185713	SL2.40CH04	56202840	C	T
	Affx-107974589	SL2.40CH04	56498943	G	A
	Affx-93167779	SL2.40CH04	56507179	G	A
	Affx-107977690	SL2.40CH04	56540248	C	T
	Affx-93194236	SL2.40CH04	56541859	T	C
	Affx-93152945	SL2.40CH04	56653794	G	A
	Affx-107991492	SL2.40CH04	56720333	G	C
	Affx-108000757	SL2.40CH04	56818154	A	G
	Affx-107986469	SL2.40CH04	56823579	A	T
	Affx-108001313	SL2.40CH04	56932313	A	G
	Affx-108002187	SL2.40CH04	56937662	C	T
	Affx-108002474	SL2.40CH04	56989724	A	T
	Affx-107982008	SL2.40CH04	57004689	T	A
	Affx-107990900	SL2.40CH04	57064052	A	G
	Affx-108003282	SL2.40CH04	57086386	T	C
	Affx-107983973	SL2.40CH04	57106295	A	T
	Affx-107986876	SL2.40CH04	57143394	C	T
	Affx-107988689	SL2.40CH04	57172283	G	A
	Affx-107984265	SL2.40CH04	57204397	A	G
	Affx-107971224	SL2.40CH04	57206584	G	C
	Affx-107987220	SL2.40CH04	57249448	G	T
	Affx-108007118	SL2.40CH04	57281107	G	A
	Affx-93156996	SL2.40CH04	57314875	G	A
	Affx-93183473	SL2.40CH04	57315036	C	T
	Affx-93198177	SL2.40CH04	57315080	A	G
	Affx-93192112	SL2.40CH04	57320794	C	T
	Affx-93184083	SL2.40CH04	57320847	C	T
	Affx-93186446	SL2.40CH04	57323852	G	A
	Affx-93182960	SL2.40CH04	57326790	A	G
	Affx-93173615	SL2.40CH04	57338281	C	T
	Affx-93163812	SL2.40CH04	57341588	T	C
	Affx-107972653	SL2.40CH04	57367706	T	G
	Affx-107987626	SL2.40CH04	57396156	G	A
	Affx-107990974	SL2.40CH04	58084439	T	C
	Affx-107991236	SL2.40CH04	58124492	A	C
	Affx-107998099	SL2.40CH04	58212242	A	C
	Affx-108006720	SL2.40CH04	58302751	A	G
	Affx-108007390	SL2.40CH04	58333319	C	A
	Affx-107978165	SL2.40CH04	58341113	T	C
	Affx-93198627	SL2.40CH04	58384154	A	T
	Affx-107991070	SL2.40CH04	58432958	T	C
	Affx-107987910	SL2.40CH04	58442541	A	T
	Affx-107990526	SL2.40CH04	58447336	T	C
	Affx-107990822	SL2.40CH04	58476766	A	G
	Affx-93160756	SL2.40CH04	58499812	T	C
	Affx-107985291	SL2.40CH04	58643241	G	A
	Affx-107993556	SL2.40CH04	58715104	C	T
	Affx-107998094	SL2.40CH04	58731371	G	A
	Affx-107982944	SL2.40CH04	58776622	C	T
	Affx-107976009	SL2.40CH04	59143171	T	C
	Affx-107996420	SL2.40CH04	59189767	C	A
	Affx-93156717	SL2.40CH04	59607777	C	G
	Affx-93161559	SL2.40CH04	59879352	A	G
	Affx-103871742	SL2.40CH04	60963752	C	A
	Affx-108004957	SL2.40CH04	61006594	T	C
	Affx-107979270	SL2.40CH04	61018167	C	T
	Affx-107993776	SL2.40CH04	61068022	C	T
	Affx-107997257	SL2.40CH04	61069707	G	T
	Affx-108004303	SL2.40CH04	61152099	T	A
	Affx-107987854	SL2.40CH04	61156798	G	A
	Affx-107979707	SL2.40CH04	61196772	A	C
	Affx-107974019	SL2.40CH04	61235335	C	T
	Affx-107990372	SL2.40CH04	61307916	A	T
	Affx-107983821	SL2.40CH04	61338896	T	C
	Affx-107998665	SL2.40CH04	61397586	G	T
	Affx-108002870	SL2.40CH04	61443634	G	A
	Affx-107991183	SL2.40CH04	61464114	G	C
	Affx-107974718	SL2.40CH04	61479688	G	A
	Affx-107974177	SL2.40CH04	61482408	G	C
	Affx-108005605	SL2.40CH04	61495880	G	C
	Affx-108002664	SL2.40CH04	61549340	A	G
	Affx-107976759	SL2.40CH04	61554571	C	T
	Affx-107986632	SL2.40CH04	61585882	A	G
	Affx-107998083	SL2.40CH04	61606424	G	C
	Affx-107976515	SL2.40CH04	61645591	A	C
	Affx-107977738	SL2.40CH04	61659468	T	A
	Affx-108007578	SL2.40CH04	61660318	C	T
	Affx-108006045	SL2.40CH04	61742482	G	A
	Affx-107999785	SL2.40CH04	61752905	A	G
	Affx-107971978	SL2.40CH04	61791702	A	G
	Affx-107982517	SL2.40CH04	61799150	C	G
	Affx-107985252	SL2.40CH04	61804432	C	G
	Affx-107993902	SL2.40CH04	61926930	C	T
	Affx-107988561	SL2.40CH04	61933232	A	G
	Affx-107998489	SL2.40CH04	62026801	C	A
	Affx-107972600	SL2.40CH04	62070178	T	C
	Affx-107999575	SL2.40CH04	62112834	T	C
	Affx-107991386	SL2.40CH04	62117641	C	T
	Affx-108000340	SL2.40CH04	62118340	C	G
	Affx-108002691	SL2.40CH04	62138809	G	C
	Affx-108000415	SL2.40CH04	62144100	G	A
	Affx-107997459	SL2.40CH04	62171894	T	A
	Affx-108002024	SL2.40CH04	62184841	T	G
	Affx-107989491	SL2.40CH04	62192285	G	A
	Affx-107992162	SL2.40CH04	62194848	A	T
	Affx-107974674	SL2.40CH04	62203849	C	T
	Affx-107992484	SL2.40CH04	62214746	C	T
	Affx-93157626	SL2.40CH04	62253934	C	G
	Affx-93185947	SL2.40CH04	62254126	A	T
	Affx-93164765	SL2.40CH04	62255278	T	A
	Affx-107988872	SL2.40CH04	62297882	C	A
	Affx-107990324	SL2.40CH04	62305484	T	A
	Affx-108007309	SL2.40CH04	62313645	T	A
	Affx-107976622	SL2.40CH04	62334832	T	C
	Affx-108001299	SL2.40CH04	62343559	T	G
	Affx-107994836	SL2.40CH04	62384264	A	T
	Affx-107974395	SL2.40CH04	62412900	C	T
	Affx-108000429	SL2.40CH04	62417129	T	C
	Affx-108007465	SL2.40CH04	62432124	C	T
	Affx-108004197	SL2.40CH04	62484701	G	T
	Affx-107992836	SL2.40CH04	62487424	A	T
	Affx-107974631	SL2.40CH04	62584006	C	T
	Affx-108000184	SL2.40CH04	62602248	G	T
	Affx-107990302	SL2.40CH04	62650880	T	C
	Affx-107976570	SL2.40CH04	62655255	G	A
	Affx-108005528	SL2.40CH04	62662026	T	A
	Affx-107999438	SL2.40CH04	62669290	G	C
	Affx-107988522	SL2.40CH04	62670966	A	G
	Affx-107973206	SL2.40CH04	62674212	C	T
	Affx-107991274	SL2.40CH04	62693719	T	C
	Affx-103869413	SL2.40CH04	62818545	A	C
	Affx-107982719	SL2.40CH04	62847281	C	G
	Affx-103874330	SL2.40CH04	62877973	G	A
	Affx-108002887	SL2.40CH04	62879355	A	G
	Affx-107984490	SL2.40CH04	62881155	A	G
	Affx-107977070	SL2.40CH04	62885320	A	G
	Affx-107975193	SL2.40CH04	63107716	T	C
	Affx-108006623	SL2.40CH04	63124213	C	T
	Affx-107975262	SL2.40CH05	4029184	T	A
	Affx-107995369	SL2.40CH05	4034421	T	C
	Affx-107999943	SL2.40CH05	4035697	G	C
	Affx-108006791	SL2.40CH05	4037126	T	C
	Affx-108005154	SL2.40CH05	58486640	T	C
	Affx-107980459	SL2.40CH05	58553947	T	C
	Affx-103886063	SL2.40CH05	58994594	C	A
	Affx-107991057	SL2.40CH05	59035974	T	C
	Affx-107988025	SL2.40CH05	59251276	C	T
	Affx-93192396	SL2.40CH05	59396036	T	C
	Affx-93189853	SL2.40CH05	59396668	G	T
	Affx-93150396	SL2.40CH05	59397770	T	C
	Affx-93165837	SL2.40CH05	59399321	T	C
	Affx-93200124	SL2.40CH05	59403399	C	G
	Affx-93159616	SL2.40CH05	59403536	G	C
	Affx-93177552	SL2.40CH05	59403703	A	T
	Affx-93153122	SL2.40CH05	59405530	C	T
	Affx-93157546	SL2.40CH05	59411876	G	A
	Affx-93198049	SL2.40CH05	59413834	G	C
	Affx-93194638	SL2.40CH05	59414187	T	G
	Affx-93194179	SL2.40CH05	59419954	A	G
	Affx-93169432	SL2.40CH05	59429584	C	T
	Affx-107979223	SL2.40CH05	59787643	T	G
	Affx-107975024	SL2.40CH05	60020189	A	G
	Affx-107975872	SL2.40CH05	60022179	T	C
	Affx-107977037	SL2.40CH05	60145112	T	C
	Affx-107981154	SL2.40CH05	60224889	A	G
	Affx-107976258	SL2.40CH05	60995049	T	A
	Affx-107982990	SL2.40CH05	61022121	G	T
	Affx-107988286	SL2.40CH05	61078241	G	A
	Affx-107978049	SL2.40CH05	61151627	C	T
	Affx-107974454	SL2.40CH05	61159924	T	A
	Affx-103896824	SL2.40CH05	61181080	A	C
	Affx-107996653	SL2.40CH05	61182022	A	T
	Affx-108007429	SL2.40CH05	61227979	A	T
	Affx-93156289	SL2.40CH05	62673138	A	G
	Affx-107982153	SL2.40CH05	62674935	C	T
	Affx-93160408	SL2.40CH05	62676107	A	T
	Affx-93186293	SL2.40CH05	62677887	T	A
	Affx-107980719	SL2.40CH05	62684542	T	A
	Affx-93176908	SL2.40CH05	62691545	T	C
	Affx-93178341	SL2.40CH05	62704308	T	A
	Affx-93188739	SL2.40CH05	62705069	T	G
	Affx-108003656	SL2.40CH05	62725134	T	C
	Affx-93171609	SL2.40CH05	62859387	T	C
	Affx-108000851	SL2.40CH05	62962309	G	A
	Affx-93158347	SL2.40CH05	62992468	T	A
	Affx-93152404	SL2.40CH05	62993359	C	A
	Affx-93152574	SL2.40CH05	63083159	C	T
	Affx-107994741	SL2.40CH05	63090799	G	A
	Affx-93154362	SL2.40CH05	63104044	G	A
	Affx-107986258	SL2.40CH05	63158562	T	C
	Affx-93164462	SL2.40CH05	63173282	G	A
	Affx-93180886	SL2.40CH05	63174407	G	A
	Affx-93191420	SL2.40CH05	63177396	A	C
	Affx-93194907	SL2.40CH05	63712666	A	G
	Affx-93182025	SL2.40CH05	63715679	A	C
	Affx-93178880	SL2.40CH05	63716322	T	C
	Affx-93154717	SL2.40CH05	63717654	C	T
	Affx-93199601	SL2.40CH05	63718887	C	T
	Affx-93172821	SL2.40CH05	63719011	A	G
	Affx-93197490	SL2.40CH05	63719517	A	T
	Affx-93155351	SL2.40CH05	63720012	T	C
	Affx-93167446	SL2.40CH05	63726403	C	T
	Affx-108000111	SL2.40CH05	63947830	A	G
	Affx-107991078	SL2.40CH06	56871	C	T
	Affx-108001807	SL2.40CH06	208588	T	G
	Affx-108001478	SL2.40CH06	209092	C	T
	Affx-107993078	SL2.40CH06	384473	C	G
	Affx-107983498	SL2.40CH06	442397	T	A
	Affx-103894087	SL2.40CH06	641780	A	G
	Affx-107971727	SL2.40CH06	715217	A	T
	Affx-93185410	SL2.40CH06	29418174	G	A
	Affx-103902534	SL2.40CH06	30638016	G	A
	Affx-93156326	SL2.40CH06	31470095	C	A
	Affx-107983257	SL2.40CH06	32915789	T	G
	Affx-107974010	SL2.40CH06	32919277	A	G
	Affx-107971327	SL2.40CH06	32955827	A	T
	Affx-103866462	SL2.40CH06	35125180	A	T
	Affx-107990541	SL2.40CH06	36998358	T	G
	Affx-107986836	SL2.40CH06	43190938	T	C
	Affx-107980907	SL2.40CH06	43503807	T	C
	Affx-107986393	SL2.40CH06	43606202	T	C
	Affx-108002450	SL2.40CH06	43666875	A	G
	Affx-107992093	SL2.40CH06	43709765	C	G
	Affx-107993814	SL2.40CH06	43795367	A	G
	Affx-107977934	SL2.40CH06	43976184	A	G
	Affx-107980507	SL2.40CH06	43995519	T	C
	Affx-107998077	SL2.40CH06	43996728	C	T
	Affx-107983905	SL2.40CH06	44072671	A	T
	Affx-107991486	SL2.40CH06	44078442	G	A
	Affx-107990730	SL2.40CH06	44117665	T	A
	Affx-108000065	SL2.40CH06	44221792	A	T
	Affx-107998879	SL2.40CH06	44264932	A	G
	Affx-107987646	SL2.40CH06	44313107	G	A
	Affx-107971420	SL2.40CH06	44429346	G	T
	Affx-108001699	SL2.40CH06	44533734	C	T
	Affx-107999786	SL2.40CH06	44571377	A	T
	Affx-107992134	SL2.40CH06	44572372	T	C
	Affx-108002763	SL2.40CH06	44631149	T	A
	Affx-107982201	SL2.40CH06	44633063	C	T
	Affx-108004439	SL2.40CH06	44650306	T	C
	Affx-107974717	SL2.40CH06	44671264	A	T
	Affx-103903541	SL2.40CH06	44673006	A	G
	Affx-107971195	SL2.40CH06	44735822	T	A
	Affx-108006906	SL2.40CH06	44773460	T	C
	Affx-107996678	SL2.40CH06	44784485	T	C
	Affx-107988389	SL2.40CH06	44784674	A	C
	Affx-108005538	SL2.40CH06	44833956	T	C
	Affx-107978137	SL2.40CH06	44908400	C	A
	Affx-108000254	SL2.40CH06	44933116	A	T
	Affx-107992434	SL2.40CH06	44964024	T	C
	Affx-107987888	SL2.40CH06	44972308	G	A
	Affx-108003280	SL2.40CH06	44989735	A	C
	Affx-107979927	SL2.40CH06	44996531	T	A
	Affx-93161081	SL2.40CH06	45112793	G	A
	Affx-93177965	SL2.40CH06	45114925	T	C
	Affx-93193109	SL2.40CH06	45117044	A	G
	Affx-93187630	SL2.40CH06	45157840	A	G
	Affx-93171061	SL2.40CH06	45199173	G	A
	Affx-93185531	SL2.40CH06	45199863	A	C
	Affx-93171289	SL2.40CH06	45230051	T	G
	Affx-93165518	SL2.40CH06	45365613	A	T
	Affx-93178136	SL2.40CH06	45578917	C	A
	Affx-93182419	SL2.40CH06	45668535	G	A
	Affx-103869660	SL2.40CH07	266297	A	G
	Affx-107981781	SL2.40CH07	375158	T	C
	Affx-107981829	SL2.40CH07	670303	G	A
	Affx-108002350	SL2.40CH07	920577	C	T
	Affx-93186909	SL2.40CH07	1198462	A	T
	Affx-107982410	SL2.40CH07	1919491	T	C
	Affx-107975974	SL2.40CH07	2011211	T	C
	Affx-93197961	SL2.40CH07	2862842	T	G
	Affx-93173021	SL2.40CH07	2866239	T	C
	Affx-93193358	SL2.40CH07	2867069	C	T
	Affx-93198514	SL2.40CH07	2892029	G	T
	Affx-108004364	SL2.40CH07	61470341	G	A
	Affx-108006841	SL2.40CH07	61482944	A	G
	Affx-93149792	SL2.40CH07	61485809	G	A
	Affx-107993584	SL2.40CH07	61494259	A	G
	Affx-107977635	SL2.40CH07	61589016	C	T
	Affx-93188039	SL2.40CH07	61591622	C	T
	Affx-108005624	SL2.40CH07	61761580	T	A
	Affx-93180285	SL2.40CH07	61785673	T	A
	Affx-93156478	SL2.40CH07	61915869	T	C
	Affx-93175240	SL2.40CH07	62043466	T	G
	Affx-93175476	SL2.40CH07	62177334	C	T
	Affx-93171046	SL2.40CH07	62179477	T	C
	Affx-93194888	SL2.40CH07	62182711	C	T
	Affx-93189431	SL2.40CH07	62184527	A	G
	Affx-93190465	SL2.40CH07	62185292	C	T
	Affx-93175750	SL2.40CH07	62192343	G	A
	Affx-93175273	SL2.40CH07	62193550	A	C
	Affx-93176201	SL2.40CH07	62194203	A	T
	Affx-93176178	SL2.40CH07	62203877	T	G
	Affx-93149959	SL2.40CH07	62203943	T	C
	Affx-93160626	SL2.40CH07	62205354	G	A
	Affx-93190965	SL2.40CH07	62221932	C	T
	Affx-93196976	SL2.40CH07	62223820	A	G
	Affx-93197798	SL2.40CH07	62231468	C	T
	Affx-93177188	SL2.40CH07	62232246	T	C
	Affx-93187430	SL2.40CH07	62233895	G	T
	Affx-93187436	SL2.40CH07	62233963	G	A
	Affx-93196196	SL2.40CH07	62239979	G	T
	Affx-93177466	SL2.40CH07	62241184	C	T
	Affx-93155645	SL2.40CH07	62246679	C	T
	Affx-93196051	SL2.40CH07	62269192	A	G
	Affx-108006547	SL2.40CH07	62274495	C	T
	Affx-107978108	SL2.40CH07	62286573	C	T
	Affx-108001266	SL2.40CH07	62308714	A	T
	Affx-107984122	SL2.40CH07	62318049	A	G
	Affx-107992016	SL2.40CH07	62336333	G	A
	Affx-108004128	SL2.40CH07	62338841	A	C
	Affx-107988912	SL2.40CH07	62358427	T	C
	Affx-107995840	SL2.40CH07	62367411	G	A
	Affx-107986488	SL2.40CH07	62378423	A	G
	Affx-108003904	SL2.40CH07	62388739	C	T
	Affx-107990609	SL2.40CH07	62393602	A	T
	Affx-107999909	SL2.40CH07	62403308	T	A
	Affx-107984230	SL2.40CH07	62408402	G	A
	Affx-103902455	SL2.40CH07	62408623	T	A
	Affx-108004194	SL2.40CH07	62408916	T	A
	Affx-107994373	SL2.40CH07	62425104	C	T
	Affx-108006583	SL2.40CH07	62436000	A	G
	Affx-107977103	SL2.40CH07	62451333	T	C
	Affx-93168495	SL2.40CH07	62466945	A	T
	Affx-107978170	SL2.40CH07	62467815	C	G
	Affx-107981406	SL2.40CH07	62517191	A	G
	Affx-93177238	SL2.40CH07	62990515	G	A
	Affx-93185961	SL2.40CH07	63008928	A	T
	Affx-93181821	SL2.40CH07	63037223	T	A
	Affx-108006907	SL2.40CH07	63253652	A	C
	Affx-107983923	SL2.40CH07	63282891	A	G
	Affx-107971188	SL2.40CH08	393921	T	C
	Affx-108006213	SL2.40CH08	3676041	T	A
	Affx-107997673	SL2.40CH08	3678626	A	G
	Affx-107982455	SL2.40CH08	3681029	T	A
	Affx-107984257	SL2.40CH08	3682416	G	A
	Affx-107981251	SL2.40CH08	3699521	G	C
	Affx-107980977	SL2.40CH08	3737649	G	A
	Affx-107992890	SL2.40CH08	3744020	G	T
	Affx-107975897	SL2.40CH08	3793282	C	G
	Affx-107987122	SL2.40CH08	4670150	A	G
	Affx-107977408	SL2.40CH08	46831335	T	C
	Affx-107981736	SL2.40CH08	51051032	T	C
	Affx-107976416	SL2.40CH08	51150851	T	A
	Affx-108004256	SL2.40CH08	51224371	T	A
	Affx-107981732	SL2.40CH08	51285679	T	C
	Affx-107986296	SL2.40CH08	51289086	T	C
	Affx-107997971	SL2.40CH08	51310989	C	G
	Affx-107974493	SL2.40CH08	51312162	G	A
	Affx-103874518	SL2.40CH08	51432817	C	A
	Affx-108001208	SL2.40CH08	51581804	A	G
	Affx-103882375	SL2.40CH08	51583721	T	A
	Affx-107973436	SL2.40CH08	51653343	A	C
	Affx-107996617	SL2.40CH08	51863321	G	A
	Affx-107978489	SL2.40CH08	51883206	C	A
	Affx-107983167	SL2.40CH08	51932176	A	G
	Affx-108003700	SL2.40CH08	51966240	G	A
	Affx-107987591	SL2.40CH08	52008875	C	T
	Affx-107998674	SL2.40CH08	52128516	C	G
	Affx-107988729	SL2.40CH08	52226023	C	T
	Affx-108005361	SL2.40CH08	52449303	T	C
	Affx-107999134	SL2.40CH08	52492012	C	A
	Affx-107992294	SL2.40CH08	52493601	A	T
	Affx-108007495	SL2.40CH08	52495713	A	T
	Affx-107976183	SL2.40CH08	52517085	T	A
	Affx-107991159	SL2.40CH08	52580574	G	C
	Affx-107995259	SL2.40CH08	52582176	G	A
	Affx-107975642	SL2.40CH08	52630963	G	A
	Affx-93171667	SL2.40CH08	52669488	A	G
	Affx-93191851	SL2.40CH08	52696950	C	T
	Affx-107982907	SL2.40CH08	52866878	G	T
	Affx-107987131	SL2.40CH08	53023038	T	C
	Affx-107985219	SL2.40CH08	53046836	G	A
	Affx-107980620	SL2.40CH08	53088620	T	C
	Affx-107986378	SL2.40CH08	53213504	T	A
	Affx-93172680	SL2.40CH08	53382029	G	A
	Affx-93169932	SL2.40CH08	53440322	G	A
	Affx-107998237	SL2.40CH08	53534938	C	T
	Affx-93179002	SL2.40CH08	53586043	A	G
	Affx-93187948	SL2.40CH08	53586286	A	G
	Affx-93183249	SL2.40CH08	53594442	T	A
	Affx-93172063	SL2.40CH08	53605387	A	C
	Affx-107995468	SL2.40CH08	53611914	T	A
	Affx-107984521	SL2.40CH08	53686827	A	G
	Affx-107986992	SL2.40CH08	53690720	T	C
	Affx-107995996	SL2.40CH08	53716050	G	A
	Affx-108002651	SL2.40CH08	54036443	C	T
	Affx-93180319	SL2.40CH08	54601314	G	A
	Affx-93170900	SL2.40CH08	54612587	C	T
	Affx-93187356	SL2.40CH08	54631628	T	C
	Affx-93188188	SL2.40CH08	54747167	A	G
	Affx-93164741	SL2.40CH08	54785908	G	A
	Affx-93155713	SL2.40CH08	54808104	C	G
	Affx-108004016	SL2.40CH08	54813156	T	A
	Affx-107988009	SL2.40CH08	54823607	A	T
	Affx-107988983	SL2.40CH08	54824782	G	A
	Affx-93193581	SL2.40CH08	55067333	G	A
	Affx-93154087	SL2.40CH08	55114549	T	A
	Affx-93163791	SL2.40CH08	55114628	G	T
	Affx-93182179	SL2.40CH08	55115692	T	G
	Affx-93193704	SL2.40CH08	55116569	T	C
	Affx-93195547	SL2.40CH08	55124247	C	T
	Affx-93198928	SL2.40CH08	55142397	A	T
	Affx-93187221	SL2.40CH08	55970860	T	C
	Affx-107975219	SL2.40CH08	55978951	T	C
	Affx-108006503	SL2.40CH08	58542859	G	A
	Affx-107975880	SL2.40CH08	58550410	A	G
	Affx-93188653	SL2.40CH08	58863661	C	T
	Affx-107980942	SL2.40CH08	58878653	C	A
	Affx-93149772	SL2.40CH08	58883188	C	T
	Affx-93190628	SL2.40CH08	58896067	G	A
	Affx-93177942	SL2.40CH08	58902096	T	C
	Affx-93184647	SL2.40CH08	59089069	C	T
	Affx-107994897	SL2.40CH08	59353556	T	A
	Affx-108005866	SL2.40CH08	59378147	C	A
	Affx-93154929	SL2.40CH08	62744400	A	T
	Affx-93192821	SL2.40CH08	62748176	T	C
	Affx-93161500	SL2.40CH08	62804910	T	C
	Affx-93180682	SL2.40CH08	62927374	A	C
	Affx-93179029	SL2.40CH08	62942870	T	C
	Affx-93167497	SL2.40CH08	62948689	A	G
	Affx-93190823	SL2.40CH09	35680	A	G
	Affx-93166612	SL2.40CH09	39238	C	A
	Affx-93193044	SL2.40CH09	42463	T	C
	Affx-93192262	SL2.40CH09	200728	G	A
	Affx-93194924	SL2.40CH09	211028	A	G
	Affx-93174387	SL2.40CH09	216136	A	G
	Affx-93152529	SL2.40CH09	374773	G	A
	Affx-93173630	SL2.40CH09	380457	A	T
	Affx-93151878	SL2.40CH09	382678	A	G
	Affx-93178391	SL2.40CH09	394976	T	C
	Affx-93200286	SL2.40CH09	402487	G	A
	Affx-93167348	SL2.40CH09	424008	A	G
	Affx-93182475	SL2.40CH09	467449	T	C
	Affx-93181411	SL2.40CH09	500479	A	G
	Affx-93168423	SL2.40CH09	502221	T	C
	Affx-93160736	SL2.40CH09	502272	A	G
	Affx-93186192	SL2.40CH09	527592	A	C
	Affx-93186515	SL2.40CH09	537383	C	T
	Affx-93193502	SL2.40CH09	540137	T	C
	Affx-93164492	SL2.40CH09	546145	G	A
	Affx-93177095	SL2.40CH09	558661	A	G
	Affx-93150968	SL2.40CH09	586172	G	T
	Affx-93165967	SL2.40CH09	610208	G	A
	Affx-93198048	SL2.40CH09	638612	G	A
	Affx-93155989	SL2.40CH09	639694	C	T
	Affx-93152175	SL2.40CH09	649613	A	T
	Affx-93164808	SL2.40CH09	650092	T	A
	Affx-93184624	SL2.40CH09	650094	C	T
	Affx-93191100	SL2.40CH09	661140	C	A
	Affx-93164034	SL2.40CH09	679701	T	G
	Affx-93165308	SL2.40CH09	693046	G	T
	Affx-93165020	SL2.40CH09	693255	C	A
	Affx-93164079	SL2.40CH09	694338	A	C
	Affx-93161898	SL2.40CH09	716818	G	C
	Affx-93166053	SL2.40CH09	721079	C	T
	Affx-93162729	SL2.40CH09	729078	T	A
	Affx-93156301	SL2.40CH09	759348	G	A
	Affx-93200509	SL2.40CH09	762204	T	C
	Affx-93152382	SL2.40CH09	762523	T	G
	Affx-93163942	SL2.40CH09	763726	C	T
	Affx-93155588	SL2.40CH09	767813	T	C
	Affx-93168820	SL2.40CH09	768023	C	T
	Affx-93154754	SL2.40CH09	803203	T	A
	Affx-93188738	SL2.40CH09	826076	C	G
	Affx-93150681	SL2.40CH09	852413	A	T
	Affx-93155905	SL2.40CH09	853024	G	A
	Affx-93199125	SL2.40CH09	856564	T	C
	Affx-93173477	SL2.40CH09	860695	A	G
	Affx-93181199	SL2.40CH09	862094	A	T
	Affx-93160244	SL2.40CH09	862295	T	G
	Affx-93190776	SL2.40CH09	863172	C	T
	Affx-93179585	SL2.40CH09	887768	T	C
	Affx-93149672	SL2.40CH09	893704	C	T
	Affx-93166842	SL2.40CH09	899972	T	A
	Affx-93183509	SL2.40CH09	910367	G	T
	Affx-93176789	SL2.40CH09	920872	C	T
	Affx-93185235	SL2.40CH09	950983	T	C
	Affx-93193866	SL2.40CH09	964534	A	G
	Affx-93158184	SL2.40CH09	964652	A	C
	Affx-93185315	SL2.40CH09	964955	A	G
	Affx-93188278	SL2.40CH09	993870	C	T
	Affx-107988420	SL2.40CH09	1145807	A	T
	Affx-103899522	SL2.40CH09	1192933	C	A
	Affx-107998387	SL2.40CH09	1221256	T	C
	Affx-107997793	SL2.40CH09	1221754	A	T
	Affx-107997174	SL2.40CH09	1270877	T	C
	Affx-107996034	SL2.40CH09	1284199	T	C
	Affx-107976940	SL2.40CH09	1286264	T	C
	Affx-107971917	SL2.40CH09	1296879	G	A
	Affx-108000434	SL2.40CH09	1308995	A	G
	Affx-108004858	SL2.40CH09	1310002	T	C
	Affx-107976971	SL2.40CH09	1317262	T	A
	Affx-107982225	SL2.40CH09	1352873	C	T
	Affx-107971881	SL2.40CH09	1367355	A	T
	Affx-107984629	SL2.40CH09	1388994	G	A
	Affx-107997403	SL2.40CH09	1396707	T	C
	Affx-107990384	SL2.40CH09	1413075	G	A
	Affx-108004686	SL2.40CH09	1427606	G	A
	Affx-107999515	SL2.40CH09	1510391	G	A
	Affx-107987303	SL2.40CH09	1526759	C	T
	Affx-107983594	SL2.40CH09	1569489	A	G
	Affx-107985415	SL2.40CH09	1702379	T	G
	Affx-108006648	SL2.40CH09	1704388	A	C
	Affx-107973565	SL2.40CH09	1718907	A	C
	Affx-107997482	SL2.40CH09	1748206	G	A
	Affx-107994072	SL2.40CH09	1750741	G	A
	Affx-107979900	SL2.40CH09	1785954	T	C
	Affx-107977233	SL2.40CH09	1819062	C	A
	Affx-93160809	SL2.40CH09	1845180	G	A
	Affx-93166828	SL2.40CH09	1860358	A	G
	Affx-107997008	SL2.40CH09	1912668	C	T
	Affx-107989486	SL2.40CH09	1912978	A	G
	Affx-107979684	SL2.40CH09	1950120	A	T
	Affx-107978971	SL2.40CH09	1979885	G	C
	Affx-93164473	SL2.40CH09	2139192	A	G
	Affx-108003635	SL2.40CH09	2160991	T	C
	Affx-93163226	SL2.40CH09	2168017	G	A
	Affx-93175573	SL2.40CH09	2171401	T	C
	Affx-93171356	SL2.40CH09	2181934	A	G
	Affx-93153423	SL2.40CH09	2299354	A	G
	Affx-93168876	SL2.40CH09	2351671	T	C
	Affx-93178440	SL2.40CH09	2356350	A	G
	Affx-93174174	SL2.40CH09	2373143	C	T
	Affx-103865662	SL2.40CH09	2446960	A	C
	Affx-93173853	SL2.40CH09	2479916	C	A
	Affx-93151608	SL2.40CH09	2539269	G	A
	Affx-93166661	SL2.40CH09	2606950	G	C
	Affx-93178003	SL2.40CH09	2608762	C	T
	Affx-93173057	SL2.40CH09	2620927	C	T
	Affx-93171626	SL2.40CH09	2632895	A	G
	Affx-93195766	SL2.40CH09	2644840	A	G
	Affx-93194760	SL2.40CH09	2916270	G	A
	Affx-93177293	SL2.40CH09	2917822	A	G
	Affx-93183878	SL2.40CH09	2946604	C	A
	Affx-107980926	SL2.40CH09	2963476	C	G
	Affx-93180084	SL2.40CH09	3036683	C	T
	Affx-108004935	SL2.40CH09	3744275	G	A
	Affx-93153461	SL2.40CH09	3824534	G	A
	Affx-108007596	SL2.40CH09	4645709	T	C
	Affx-107989193	SL2.40CH09	6038529	T	C
	Affx-107999299	SL2.40CH09	57355892	C	T
	Affx-107989541	SL2.40CH09	61160643	C	T
	Affx-107983398	SL2.40CH09	61200482	G	A
	Affx-107978827	SL2.40CH09	61251203	C	T
	Affx-108001524	SL2.40CH09	61260055	T	A
	Affx-93166514	SL2.40CH09	61294134	C	T
	Affx-93173083	SL2.40CH09	61473892	A	C
	Affx-93169973	SL2.40CH09	61914760	G	A
	Affx-93198519	SL2.40CH09	61917016	G	A
	Affx-93152488	SL2.40CH09	61921994	G	A
	Affx-93187674	SL2.40CH09	61922004	G	T
	Affx-108006982	SL2.40CH09	61979998	C	T
	Affx-93170924	SL2.40CH09	62055583	C	G
	Affx-107977333	SL2.40CH09	62223361	A	T
	Affx-107980432	SL2.40CH09	62395763	C	A
	Affx-107972483	SL2.40CH09	62670262	C	T
	Affx-107992265	SL2.40CH09	62731865	T	A
	Affx-107974665	SL2.40CH09	62824149	A	G
	Affx-107999115	SL2.40CH09	62906237	G	T
	Affx-107997069	SL2.40CH09	63075029	G	C
	Affx-107998850	SL2.40CH09	63650927	G	A
	Affx-107992489	SL2.40CH09	63741353	T	A
	Affx-108006915	SL2.40CH09	63975301	C	T
	Affx-93196617	SL2.40CH09	64083198	C	T
	Affx-107988064	SL2.40CH09	64132820	C	T
	Affx-107999524	SL2.40CH09	64136331	C	A
	Affx-107979431	SL2.40CH09	64203867	T	C
	Affx-107975413	SL2.40CH09	64213178	G	T
	Affx-108000725	SL2.40CH09	64214223	C	T
	Affx-107975828	SL2.40CH09	67508573	C	T
	Affx-107991682	SL2.40CH09	67546082	G	A
	Affx-107985944	SL2.40CH09	67547571	C	T
	Affx-93172674	SL2.40CH09	67569729	T	G
	Affx-107972556	SL2.40CH09	67589260	A	T
	Affx-107978649	SL2.40CH10	12563	A	T
	Affx-93199471	SL2.40CH10	49817	C	T
	Affx-93197991	SL2.40CH10	253287	A	G
	Affx-93150324	SL2.40CH10	253378	G	A
	Affx-93155666	SL2.40CH10	253640	G	A
	Affx-93190746	SL2.40CH10	260346	G	A
	Affx-93180496	SL2.40CH10	298970	C	T
	Affx-93188699	SL2.40CH10	302544	T	C
	Affx-107982365	SL2.40CH10	597077	A	T
	Affx-93156429	SL2.40CH10	627715	C	T
	Affx-93184580	SL2.40CH10	816434	A	G
	Affx-107988857	SL2.40CH10	1323966	T	C
	Affx-93200672	SL2.40CH10	2370811	A	G
	Affx-93165088	SL2.40CH10	2383962	A	G
	Affx-93165815	SL2.40CH10	2423508	C	T
	Affx-93167463	SL2.40CH10	2464982	A	G
	Affx-107980163	SL2.40CH10	2475380	G	A
	Affx-107980908	SL2.40CH10	58744882	G	A
	Affx-107988150	SL2.40CH10	58949726	A	G
	Affx-108006054	SL2.40CH10	59001369	A	T
	Affx-107986912	SL2.40CH10	59609918	G	A
	Affx-108000941	SL2.40CH10	59663595	T	A
	Affx-107996389	SL2.40CH10	59665092	T	C
	Affx-93199105	SL2.40CH10	59814581	A	G
	Affx-93190924	SL2.40CH10	59824841	C	T
	Affx-93152249	SL2.40CH10	59880250	C	T
	Affx-93173396	SL2.40CH10	59886849	G	T
	Affx-93185238	SL2.40CH10	59935335	T	C
	Affx-93154791	SL2.40CH10	59938916	T	C
	Affx-107986995	SL2.40CH10	61511431	G	A
	Affx-107981516	SL2.40CH10	61519670	A	C
	Affx-107993241	SL2.40CH10	61732142	A	G
	Affx-108003725	SL2.40CH10	61767886	T	C
	Affx-107997096	SL2.40CH10	61829864	G	A
	Affx-107976819	SL2.40CH10	61870943	T	C
	Affx-107976678	SL2.40CH10	62376316	T	C
	Affx-93165675	SL2.40CH10	62629522	A	G
	Affx-93152982	SL2.40CH10	62631582	C	T
	Affx-93170198	SL2.40CH10	62631641	T	A
	Affx-93154667	SL2.40CH10	62632566	T	C
	Affx-93200633	SL2.40CH10	62662174	G	A
	Affx-93175219	SL2.40CH10	62691717	C	T
	Affx-93172930	SL2.40CH10	62787249	C	T
	Affx-107992887	SL2.40CH10	62811062	T	C
	Affx-93161963	SL2.40CH10	62846385	T	G
	Affx-93170280	SL2.40CH10	62865257	T	C
	Affx-107993665	SL2.40CH10	63643308	A	G
	Affx-108001816	SL2.40CH10	63644030	A	G
	Affx-107993786	SL2.40CH10	63662952	C	A
	Affx-107973290	SL2.40CH10	63663434	A	T
	Affx-108002273	SL2.40CH10	63701720	A	T
	Affx-107979308	SL2.40CH10	63724258	T	C
	Affx-107977720	SL2.40CH11	97752	C	T
	Affx-103895139	SL2.40CH11	1183930	G	A
	Affx-107992682	SL2.40CH11	2326381	T	C
	Affx-107989864	SL2.40CH11	2330088	G	A
	Affx-93168194	SL2.40CH11	3414988	G	T
	Affx-93194603	SL2.40CH11	4853546	C	A
	Affx-103898297	SL2.40CH11	4860178	A	C
	Affx-93195597	SL2.40CH11	4904571	A	C
	Affx-93193158	SL2.40CH11	4906705	G	A
	Affx-93194769	SL2.40CH11	4910657	G	A
	Affx-93194045	SL2.40CH11	4919939	C	T
	Affx-93189834	SL2.40CH11	4920029	T	A
	Affx-93200253	SL2.40CH11	4920407	C	T
	Affx-93161173	SL2.40CH11	4933032	C	T
	Affx-93165298	SL2.40CH11	4939610	C	A
	Affx-93185367	SL2.40CH11	4940235	T	C
	Affx-93165649	SL2.40CH11	4940338	A	G
	Affx-93167564	SL2.40CH11	4942183	T	A
	Affx-93196361	SL2.40CH11	4976102	C	T
	Affx-93197812	SL2.40CH11	4979784	C	T
	Affx-93174494	SL2.40CH11	4979856	A	G
	Affx-93165408	SL2.40CH11	4992146	T	A
	Affx-93180838	SL2.40CH11	4992419	T	C
	Affx-93174507	SL2.40CH11	4993686	C	G
	Affx-93158392	SL2.40CH11	4996879	C	T
	Affx-93180685	SL2.40CH11	4997368	C	T
	Affx-93149923	SL2.40CH11	4999622	T	C
	Affx-93195286	SL2.40CH11	5000232	A	G
	Affx-93164165	SL2.40CH11	5002367	G	A
	Affx-93175686	SL2.40CH11	5003312	C	T
	Affx-93186060	SL2.40CH11	5003767	T	A
	Affx-93156175	SL2.40CH11	5003780	T	C
	Affx-93151176	SL2.40CH11	5008458	G	C
	Affx-93154440	SL2.40CH11	5008516	T	A
	Affx-107985511	SL2.40CH11	5061652	C	A
	Affx-93151427	SL2.40CH11	5702292	A	G
	Affx-103876928	SL2.40CH11	7177557	A	C
	Affx-108002302	SL2.40CH11	7178120	G	C
	Affx-107976283	SL2.40CH11	7263819	C	T
	Affx-103891202	SL2.40CH11	7301837	G	A
	Affx-107994951	SL2.40CH11	7763703	T	C
	Affx-103864288	SL2.40CH11	7843871	G	A
	Affx-103885421	SL2.40CH11	8039227	G	A
	Affx-103875752	SL2.40CH11	8040285	G	A
	Affx-107974198	SL2.40CH11	8084233	G	T
	Affx-107994195	SL2.40CH11	8090264	A	T
	Affx-103888074	SL2.40CH11	8334467	G	A
	Affx-107985655	SL2.40CH11	8626324	C	T
	Affx-107985728	SL2.40CH11	8631287	T	C
	Affx-103876527	SL2.40CH11	8739945	G	A
	Affx-108003382	SL2.40CH11	8753142	G	C
	Affx-103896063	SL2.40CH11	8764030	G	A
	Affx-108007008	SL2.40CH11	8774581	C	G
	Affx-107989589	SL2.40CH11	9789284	T	A
	Affx-103884246	SL2.40CH11	9789608	G	A
	Affx-103902242	SL2.40CH11	10015478	G	A
	Affx-107995339	SL2.40CH11	10019290	G	A
	Affx-103879741	SL2.40CH11	10741217	G	A
	Affx-108005304	SL2.40CH11	11127485	T	C
	Affx-103900976	SL2.40CH11	11934473	G	A
	Affx-108004939	SL2.40CH11	13195338	C	T
	Affx-108000406	SL2.40CH11	13312846	T	C
	Affx-103867988	SL2.40CH11	13738344	A	G
	Affx-107983124	SL2.40CH11	14690399	C	T
	Affx-107999424	SL2.40CH11	19647182	A	T
	Affx-107987498	SL2.40CH11	19648357	A	T
	Affx-107977407	SL2.40CH11	32274485	T	C
	Affx-107989454	SL2.40CH11	34539256	T	A
	Affx-103882894	SL2.40CH11	34881816	A	G
	Affx-103881600	SL2.40CH11	35287789	A	G
	Affx-108003312	SL2.40CH11	35789164	T	C
	Affx-107973265	SL2.40CH11	35952885	G	T
	Affx-103879112	SL2.40CH11	36313162	A	C
	Affx-108005657	SL2.40CH11	36355727	C	T
	Affx-107980197	SL2.40CH11	36356110	A	C
	Affx-107995108	SL2.40CH11	45026999	C	T
	Affx-107978122	SL2.40CH11	45478807	C	T
	Affx-107995546	SL2.40CH11	45816739	C	T
	Affx-107993917	SL2.40CH11	45816862	C	T
	Affx-103896517	SL2.40CH11	45817130	A	G
	Affx-103885057	SL2.40CH11	45844731	G	A
	Affx-103902411	SL2.40CH11	46071317	A	G
	Affx-103897441	SL2.40CH11	46086034	G	A
	Affx-107992088	SL2.40CH11	46260850	C	A
	Affx-103895382	SL2.40CH11	46261116	A	C
	Affx-103901295	SL2.40CH11	46264698	C	A
	Affx-107978369	SL2.40CH11	46405952	C	T
	Affx-107991912	SL2.40CH11	46419944	T	C
	Affx-108002915	SL2.40CH11	46591231	A	G
	Affx-108000099	SL2.40CH11	46977678	A	G
	Affx-103887356	SL2.40CH11	47083705	A	G
	Affx-107974236	SL2.40CH11	47268880	C	T
	Affx-103878435	SL2.40CH11	47408452	G	A
	Affx-103882667	SL2.40CH11	47411706	A	G
	Affx-103871833	SL2.40CH11	47458003	A	C
	Affx-107979999	SL2.40CH11	47458213	C	T
	Affx-108002493	SL2.40CH11	47535972	C	T
	Affx-108006987	SL2.40CH11	47538641	G	A
	Affx-107978219	SL2.40CH11	47554880	A	T
	Affx-107999191	SL2.40CH11	47641915	T	G
	Affx-108004667	SL2.40CH11	47650179	T	C
	Affx-107984601	SL2.40CH11	47668777	T	C
	Affx-107979550	SL2.40CH11	50590940	T	C
	Affx-108006499	SL2.40CH11	50594917	T	C
	Affx-107998731	SL2.40CH11	50605252	G	C
	Affx-107981295	SL2.40CH11	50617195	A	C
	Affx-107987463	SL2.40CH11	50667335	G	A
	Affx-93158086	SL2.40CH11	51965745	A	C
	Affx-107994560	SL2.40CH11	52413859	T	C
	Affx-107975154	SL2.40CH11	52602177	C	T
	Affx-93149912	SL2.40CH12	20067	T	C
	Affx-107982845	SL2.40CH12	27982	T	C
	Affx-107987170	SL2.40CH12	36680	A	G
	Affx-107979063	SL2.40CH12	160894	T	A
	Affx-108007047	SL2.40CH12	177264	A	G
	Affx-107979649	SL2.40CH12	185157	G	A
	Affx-107998080	SL2.40CH12	205420	A	G
	Affx-93193983	SL2.40CH12	217670	A	G
	Affx-107995724	SL2.40CH12	222487	G	T
	Affx-107977095	SL2.40CH12	261634	G	C
	Affx-107986564	SL2.40CH12	308276	T	A
	Affx-107988225	SL2.40CH12	312724	A	T
	Affx-107995541	SL2.40CH12	312972	A	G
	Affx-107995757	SL2.40CH12	338466	T	C
	Affx-107981567	SL2.40CH12	355879	G	A
	Affx-107982409	SL2.40CH12	366269	A	G
	Affx-107986921	SL2.40CH12	396708	A	G
	Affx-107990899	SL2.40CH12	411668	C	T
	Affx-107990470	SL2.40CH12	439056	C	T
	Affx-108001804	SL2.40CH12	440319	G	C
	Affx-108000136	SL2.40CH12	440618	A	G
	Affx-107992981	SL2.40CH12	442549	C	T
	Affx-107973900	SL2.40CH12	460718	C	T
	Affx-107985685	SL2.40CH12	471529	C	T
	Affx-107985265	SL2.40CH12	475293	G	A
	Affx-93174638	SL2.40CH12	523186	C	T
	Affx-93171844	SL2.40CH12	523661	A	G
	Affx-93183268	SL2.40CH12	537880	T	C
	Affx-93180044	SL2.40CH12	560248	C	T
	Affx-93170171	SL2.40CH12	572607	T	C
	Affx-93191268	SL2.40CH12	573713	C	T
	Affx-93165075	SL2.40CH12	579922	T	C
	Affx-93193860	SL2.40CH12	602628	C	T
	Affx-93159483	SL2.40CH12	614568	T	C
	Affx-93181694	SL2.40CH12	618416	T	A
	Affx-93188926	SL2.40CH12	619092	A	C
	Affx-93167852	SL2.40CH12	624755	A	T
	Affx-93158994	SL2.40CH12	629825	A	T
	Affx-93163286	SL2.40CH12	640179	G	C
	Affx-107992085	SL2.40CH12	692596	G	T
	Affx-107984102	SL2.40CH12	710316	A	T
	Affx-107990806	SL2.40CH12	728003	T	G
	Affx-107992244	SL2.40CH12	740732	G	A
	Affx-107992486	SL2.40CH12	742650	T	G
	Affx-108005946	SL2.40CH12	777749	A	G
	Affx-107983045	SL2.40CH12	780672	G	A
	Affx-107979939	SL2.40CH12	794946	A	G
	Affx-107979833	SL2.40CH12	799068	G	C
	Affx-108005814	SL2.40CH12	821808	A	C
	Affx-107983710	SL2.40CH12	857471	G	A
	Affx-107997553	SL2.40CH12	866243	A	G
	Affx-107983580	SL2.40CH12	872057	G	A
	Affx-107973011	SL2.40CH12	894909	A	T
	Affx-108004285	SL2.40CH12	895396	G	A
	Affx-108004576	SL2.40CH12	896548	G	A
	Affx-108005916	SL2.40CH12	912490	T	A
	Affx-108002147	SL2.40CH12	912752	A	T
	Affx-107985358	SL2.40CH12	912897	A	G
	Affx-107979352	SL2.40CH12	920564	T	C
	Affx-107996500	SL2.40CH12	920929	A	G
	Affx-107989133	SL2.40CH12	931240	G	A
	Affx-107980323	SL2.40CH12	968621	T	C
	Affx-107999839	SL2.40CH12	969392	A	G
	Affx-108002711	SL2.40CH12	979198	A	T
	Affx-108003418	SL2.40CH12	1008988	T	C
	Affx-107980350	SL2.40CH12	1011108	T	C
	Affx-107974736	SL2.40CH12	1019591	C	T
	Affx-107988302	SL2.40CH12	1022462	T	C
	Affx-107995032	SL2.40CH12	1060081	G	C
	Affx-107994127	SL2.40CH12	1062932	C	G
	Affx-107997511	SL2.40CH12	1067908	A	T
	Affx-93167386	SL2.40CH12	1106033	T	C
	Affx-107976755	SL2.40CH12	1113969	T	C
	Affx-93158128	SL2.40CH12	1133675	C	G
	Affx-107993658	SL2.40CH12	1147841	T	G
	Affx-93152832	SL2.40CH12	1153514	A	G
	Affx-107971228	SL2.40CH12	1157770	A	T
	Affx-93161602	SL2.40CH12	1159999	G	A
	Affx-93152701	SL2.40CH12	1169699	G	A
	Affx-93182591	SL2.40CH12	1184777	A	T
	Affx-93159787	SL2.40CH12	1190924	G	A
	Affx-93193433	SL2.40CH12	1207653	T	C
	Affx-93161391	SL2.40CH12	1207743	T	C
	Affx-93156901	SL2.40CH12	1208497	C	T
	Affx-93189663	SL2.40CH12	1224211	C	T
	Affx-93197094	SL2.40CH12	1232421	A	G
	Affx-93172624	SL2.40CH12	1262791	T	G
	Affx-93173934	SL2.40CH12	1270498	T	C
	Affx-93171195	SL2.40CH12	1270653	C	T
	Affx-93191141	SL2.40CH12	1278198	C	G
	Affx-93173302	SL2.40CH12	2564880	A	G
	Affx-93186760	SL2.40CH12	2565283	A	G
	Affx-107988038	SL2.40CH12	4462018	C	T
	Affx-103890608	SL2.40CH12	4638580	G	A
	Affx-107995450	SL2.40CH12	4777800	T	C
	Affx-107993638	SL2.40CH12	4835874	G	T
	Affx-108003072	SL2.40CH12	4864516	A	T
	Affx-108006177	SL2.40CH12	5522851	C	T
	Affx-93167279	SL2.40CH12	5867967	T	C
	Affx-103902882	SL2.40CH12	45751611	A	G
	Affx-107999000	SL2.40CH12	46340502	A	G
	Affx-103877910	SL2.40CH12	46602141	C	G
	Affx-108006066	SL2.40CH12	47298966	A	C
	Affx-93174897	SL2.40CH12	62026065	T	C
	Affx-107998678	SL2.40CH12	62353619	A	G
	Affx-108001826	SL2.40CH12	64425032	A	T
	Affx-107973250	SL2.40CH12	64665553	C	T
	Affx-93172671	SL2.40CH12	64734762	T	A
	Affx-93191223	SL2.40CH12	64739936	C	G
	Affx-93177953	SL2.40CH12	64742343	T	C

## Sheet: S6
	Table S6 The information of SNPs for fine mapping of Pat-k in this study
	Chromosome	pos (bp)	‘Micro-Tom’	‘MPK-1’	SNP name
	SL2.40ch01	75689220	C	A
	SL2.40ch01	75796214	A	T
	SL2.40ch01	75796215	T	A
	SL2.40ch01	75796691	A	T
	SL2.40ch01	75796692	T	A
	SL2.40ch01	75796693	A	T
	SL2.40ch01	75807502	G	A
	SL2.40ch01	75818310	T	A
	SL2.40ch01	75818895	T	A
	SL2.40ch01	75823317	T	A
	SL2.40ch01	75832774	A	T
	SL2.40ch01	75848339	A	T
	SL2.40ch01	75848340	A	T
	SL2.40ch01	75878483	T	A
	SL2.40ch01	75880182	T	C
	SL2.40ch01	75997927	A	G
	SL2.40ch01	76012640	G	A
	SL2.40ch01	76015053	G	A
	SL2.40ch01	76121465	T	G
	SL2.40ch01	76285377	T	A
	SL2.40ch01	76285378	A	T
	SL2.40ch01	76494482	T	C
	SL2.40ch01	76494483	C	T
	SL2.40ch01	76495782	A	G
	SL2.40ch01	76497962	C	T
	SL2.40ch01	76519580	G	T
	SL2.40ch01	76574615	T	C
	SL2.40ch01	76665465	A	T
	SL2.40ch01	76714956	A	C
	SL2.40ch01	76714969	T	C
	SL2.40ch01	76723637	T	A
	SL2.40ch01	76723638	A	T
	SL2.40ch01	76789040	T	A
	SL2.40ch01	76850801	T	C	SNP6
	SL2.40ch01	76904448	C	T
	SL2.40ch01	76980060	G	A
	SL2.40ch01	77169007	T	A
	SL2.40ch01	77240584	T	C
	SL2.40ch01	77327492	T	A
	SL2.40ch01	77379445	T	C	SNP19
	SL2.40ch01	77406875	C	T
	SL2.40ch01	77423372	A	G
	SL2.40ch01	77430117	C	T
	SL2.40ch01	77487076	C	T	SNP13
	SL2.40ch01	77496075	T	A
	SL2.40ch01	77519085	T	A
	SL2.40ch01	77519987	C	T
	SL2.40ch01	77547350	A	G
	SL2.40ch01	77547586	C	G
	SL2.40ch01	77659343	T	A
	SL2.40ch01	77728819	A	G	SNP17
	SL2.40ch01	77777907	C	T
	SL2.40ch01	77778150	T	A
	SL2.40ch01	77778151	T	A
	SL2.40ch01	77779339	T	A
	SL2.40ch01	77786206	G	A
	SL2.40ch01	77790560	T	A
	SL2.40ch01	77823758	A	C

## Sheet: FS1
	Fig. S1: Amplification products produced by the primers of 093960_fwd and 093960_rev. Lanes: 1 = ‘MPK-1’, 2 = ‘Micro-Tom’, M = 100-bp ladder.
